# Supplementary material for: Study of the Fatty Acid Profile of Milk in Different Sheep Breeds: Evaluation by Multivariate Factorial Analysis
Source: Animals (Basel). 2022 Mar 13;12(6):722. doi: 10.3390/ani12060722 (PMC8944521; doi:10.3390/ani12060722)
Supplement: Supplementary file 1 [file animals-12-00722-s001.zip]

Archive with 1 entries (1 files):
- animals-1626521-supplementary.pdf
